# Supplementary material for: Characterization of Total RNA, CD44, FASN, and PTEN mRNAs from Extracellular Vesicles as Biomarkers in Gastric Cancer Patients
Source: Cancers (Basel). 2021 Nov 27;13(23):5975. doi: 10.3390/cancers13235975 (PMC8656496; doi:10.3390/cancers13235975)
Supplement: Supplementary file 1 [file cancers-13-05975-s001.zip]

Archive with 1 entries (1 files):
- cancers-1476463-supplementary.pdf
